# Supplementary material for: Testing Phylogeographic Hypotheses in Mepraia (Hemiptera: Reduviidae) Suggests a Complex Spatio-Temporal Colonization in the Coastal Atacama Desert
Source: Insects. 2022 Apr 29;13(5):419. doi: 10.3390/insects13050419 (PMC9147758; doi:10.3390/insects13050419)
Supplement: Supplementary file 1 [file insects-13-00419-s001.zip]

Archive with 1 entries (1 files):
- insects-1639704-supplementary.pdf
